# Supplementary material for: Analysis of Selected Nutritional Parameters in Patients with HPV-Related and Non-HPV-Related Oropharyngeal Cancer before and after Radiotherapy Alone or Combined with Chemotherapy
Source: Cancers (Basel). 2022 May 9;14(9):2335. doi: 10.3390/cancers14092335 (PMC9101210; doi:10.3390/cancers14092335)
Supplement: Supplementary file 1 [file cancers-14-02335-s001.zip]

Archive with 1 entries (1 files):
- cancers-1666344-supplementary.pdf
